# Supplementary material for: One Health Assessment of Bacillus anthracis Incidence and Detection in Anthrax-Endemic Areas of Pakistan
Source: Microorganisms. 2023 Sep 30;11(10):2462. doi: 10.3390/microorganisms11102462 (PMC10609008; doi:10.3390/microorganisms11102462)
Supplement: Supplementary file 1 [file microorganisms-11-02462-s001.zip]

Archive with 1 entries (1 files):
- microorganisms-2608675-supplementary.pdf
